# Supplementary material for: Tumor evolutionary directed graphs and the history of chronic lymphocytic leukemia
Source: eLife. 2014 Dec 11;3:e02869. doi: 10.7554/eLife.02869 (PMC4308685; doi:10.7554/eLife.02869)
Supplement: Supplementary file 2. — FACS Data. DOI: http://dx.doi.org/10.7554/eLife.02869.021 [file elife02869s002.xlsx]

## Sheet: Sheet1
Patient ID	Sample date	% CD19/CD5
#1	2001-12-28	83
#1	2005-02-14	90
#1	2008-03-14	90
#1	2011-08-03	90
#2	2004-12-14	70
#2	2007-11-21	70
#2	2010-07-28	67
#3	2009-03-04	70
#3	2012-03-27	76
#4	2009-09-14	70
#4	2010-12-20	60
#5	2001-11-28	85
#5	2007-12-04	89
#6	2009-06-10	77
#6	2012-04-11	76
#7	2006-11-28	70
#7	2007-10-08	70
#7	2010-01-18	81
#8	2005-08-30	64
#8	2012-04-20	67
#9	2009-06-24	66
#9	2012-04-12	68
#10	2003-12-01	95
#10	2010-09-13	96
#10	2012-01-11	95
#11	2006-03-17	77
#11	2007-10-24	82
#12	2004-07-02	75
#12	2011-08-09	92
#13	2005-11-21	90
#13	2009-08-31	90
#14	2004-07-14	85
#14	2007-01-16	92
#14	2010-12-21	90
#14	2012-04-06	90
#15	2005-07-13	80
#15	2008-03-25	90
#15	2009-09-18	90
#16	2001-11-21	95
#16	2007-09-14	70
#16	2009-04-06	70
#17	2002-03-13	80
#17	2005-10-07	80
#17	2006-08-21	66
#17	2009-12-28	90
#18	2007-10-23	85
#18	2009-11-16	85
#19	2007-09-24	80
#19	2012-04-12	95
#20	2005-02-08	73
#20	2008-02-12	78
#21	2002-03-21	84
#21	2003-05-21	80
#21	2008-01-15	90
#22	2007-09-13	90
#22	2010-02-09	82
#23	2003-11-11	80
#23	2005-09-12	80
#24	2005-01-13	85
#24	2010-04-19	87
#25	2006-02-17	90
#25	2007-10-01	95
#25	2008-11-05	82
#26	2005-06-15	96
#26	2008-10-28	90
#27	2005-09-22	60
#27	2012-01-25	90
#28	2005-12-15	60
#28	2007-10-15	60
#29	2003-05-21	98
#29	2007-10-15	99
#30	2002-02-19	60
#30	2011-07-25	90
#31	2006-03-24	90
#31	2007-11-21	90
#32	2008-02-19	85
#32	2012-04-12	90
#33	2002-03-11	90
#33	2004-11-29	90
#33	2009-02-05	90
#34	2006-01-25	65
#34	2012-03-30	67
#35	2003-11-06	70
#35	2005-10-10	90
#35	21/07/2006; 24/07/2006; 31/07/2006;	90
#36	2003-06-24	70
#36	2004-09-28	72
#36	2006-10-18	75
#37	2001-11-26	60
#37	2003-02-27	95
#37	2004-01-08	95
#38	2001-09-12	60
#38	2001-12-28	90
#39	2009-02-12	70
#39	2012-04-23	80
#40	2006-08-07	90
#40	2009-04-22	96
#41	2006-12-07	80
#41	2007-09-12	78
#42	2005-04-05	80
#42	2007-01-11	90
#42	2007-10-02	90
#42	10-13/02/2009	70
#43	2004-10-13	70
#43	2008-03-27	90
#44	2003-01-15	80
#44	2004-11-08	83
#45	2003-04-21	81
#45	2007-11-15	87
#46	2010-08-24	79
#46	2011-08-26	89
#47	2003-11-10	85
#47	2004-12-20	85
#48	2008-12-09	70
#48	2012-04-11	73
#49	2007-09-12	72
#49	2012-04-02	76
#50	2003-05-12	85
#50	2008-03-12	91
#51	2003-11-19	87
#51	2004-04-14	90
#51	2007-08-02	90
#52	2003-12-02	90
#52	2003-12-05	90
#53	2006-10-09	65
#53	2012-04-26	69
#54	2006-09-29	80
#54	2007-12-19	70
#54	2009-10-26	88
#55	2009-10-22	88
#55	2011-01-10	90
#56	2004-12-01	84
#56	2007-09-13	86
#57	2010-04-01	70
#57	2011-03-24	90
#58	2006-11-16	70
#58	2011-08-05	94
#59	2003-11-19	96
#59	2007-02-07	97
#59	2012-04-02	95
#60	2006-11-10	75
#60	2009-04-27	85
#61	2008-03-11	94
#61	2009-09-02	90
#62	2006-06-05	80
#62	2009-01-12	80
#63	2005-02-01	76
#63	2007-02-06	90
#64	2005-09-27	90
#64	2009-10-27	77
#64	2011-10-27	90
#65	2010-05-07	96
#65	2012-04-13	95
#66	2003-10-24	90
#66	2004-10-20	60
#67	2005-09-02	64
#67	2012-04-05	70
#68	2007-10-09	80
#68	2008-09-03	90
#69	2003-05-15	88
#69	2012-04-26	70
#70	2005-02-04	70
#70	2007-09-25	70
#70	2011-02-28	75
